# Supplementary material for: Plant Iron Research in African Countries: Current “Hot Spots”, Approaches, and Potentialities
Source: Plants (Basel). 2023 Dec 19;13(1):14. doi: 10.3390/plants13010014 (PMC10780554; doi:10.3390/plants13010014)
Supplement: Supplementary file 1 [file plants-13-00014-s001.zip]

Archive with 1 entries (1 files):
- plants-2748363-supplementary.pdf
